# Supplementary material for: Health care providers’ decision-making and early adoption of tenofovir alafenamide for HIV preexposure prophylaxis: An inductive qualitative study
Source: PLoS One. 2024 Dec 5;19(12):e0311591. doi: 10.1371/journal.pone.0311591 (PMC11620414; doi:10.1371/journal.pone.0311591)
Supplement: S1 File — (ZIP) [file pone.0311591.s001.zip]

Archive with 21 entries (21 files):
- Clean transcripts/DedooseDoc_Participant 1 Transcript.docx
- Clean transcripts/DedooseDoc_Participant 10 Transcript.docx
- Clean transcripts/DedooseDoc_Participant 11 Transcript.docx
- Clean transcripts/DedooseDoc_Participant 12 Transcript.docx
- Clean transcripts/DedooseDoc_Participant 13 Transcript.docx
- Clean transcripts/DedooseDoc_Participant 14 transcript.docx
- Clean transcripts/DedooseDoc_Participant 15 Transcript.docx
- Clean transcripts/DedooseDoc_Participant 16 Transcript.docx
- Clean transcripts/DedooseDoc_Participant 17 Transcript.docx
- Clean transcripts/DedooseDoc_Participant 18 Transcript.docx
- Clean transcripts/DedooseDoc_Participant 19 Transcript.docx
- Clean transcripts/DedooseDoc_Participant 2 Transcript.docx
- Clean transcripts/DedooseDoc_Participant 20 Transcript.docx
- Clean transcripts/DedooseDoc_Participant 21 Transcript.docx
- Clean transcripts/DedooseDoc_Participant 3 Transcript.docx
- Clean transcripts/DedooseDoc_Participant 4 Transcript.docx
- Clean transcripts/DedooseDoc_Participant 5 Transcript.docx
- Clean transcripts/DedooseDoc_Participant 6 Transcript.docx
- Clean transcripts/DedooseDoc_Participant 7 Transcript.docx
- Clean transcripts/DedooseDoc_Participant 8 Transcript.docx
- Clean transcripts/DedooseDoc_Participant 9 Transcript.docx
